# Supplementary material for: Gαi2-induced conductin/axin2 condensates inhibit Wnt/β-catenin signaling and suppress cancer growth
Source: Nat Commun. 2022 Feb 3;13:674. doi: 10.1038/s41467-022-28286-9 (PMC8814139; doi:10.1038/s41467-022-28286-9)
Supplement: Supplementary file 6 — Source Data [file 41467_2022_28286_MOESM6_ESM.zip]

Archive with 1 entries (1 files):
- Miete et al. Source Data.xlsx
