# Supplementary material for: Gαi2-induced conductin/axin2 condensates inhibit Wnt/β-catenin signaling and suppress cancer growth
Source: Nat Commun. 2022 Feb 3;13:674. doi: 10.1038/s41467-022-28286-9 (PMC8814139; doi:10.1038/s41467-022-28286-9)
Supplement: Supplementary file 6 — Source Data [file 41467_2022_28286_MOESM6_ESM.zip › Miete et al. Source Data.xlsx]

## Sheet: Fig. 1 d
	1 d	Percentage of cells with condensates
				Exp. 1	Exp. 2	Exp. 3
		Cdt	-	3	4	3.3
		Cdt	Gao	9.7	8.3	12
		Cdt	Gai1	10	7.3	7
		Cdt	Gai2	48	47.7	51.7
		Cdt	Gai3	16	19.7	21
		CdtM3	-	1.7	1	3.3
		CdtM3	Gai2	2.3	4	5.7
					p-value
		Cdt	Gai2	***	0.00093875
		Cdt	Gai3	**	0.00766312
		CdtM3	Gai2	ns	0.109129

## Sheet: Fig. 1 e
	1 e	Percentage of cells with membrane recruitment
				Exp. 1	Exp. 2	Exp. 3
		Cdt	-	0	0	0
		Cdt	Gao	4	2.3	4.7
		Cdt	Gai1	2.7	1.3	4.7
		Cdt	Gai2	18	13.3	14.7
		Cdt	Gai3	5.7	3.7	9
		CdtM3	-	0	0	0.3
		CdtM3	Gai2	29.7	33.3	33.7
					p-value
		Cdt	Gai2	**	0.00815528
		CdtM3	Gai2	**	0.00143134

## Sheet: Fig. 2 b
	2 b	Relative binding to RGSCdt
			Exp. 1	Exp. 2	Exp. 3	Exp. 4	Exp. 5	Exp. 6
		Gao	1	1	1	1	1	1
		Gai1	0.2342	0.3461	0.4553	0.3981	0.176	1.025
		Gai2	2.4486	5.3867	3.6118	1.1979	2.996	4.418
		Gai3	0.444	3.6983	1.0005	0.3299	1.158	2.189
					p-value
		Gai2 vs	Gao	*	0.0116111
		Gai2 vs	Gai1	**	0.0038128
		Gai2 vs	Gai3	***	0.000558097

## Sheet: Fig. 2 c
	2 c	Relative binding to RGSCdt
			Exp. 1	Exp. 2	Exp. 3	Exp. 4	Exp. 5
		WT	1	1	1	1	1
		G184S	0.542201	0.445585	0.364368	0.627599	0.550235
				p-value
			***	0.000415318

## Sheet: Fig. 2 d
	2 d	Percentage of cells with condensates
			Exp. 1	Exp. 2	Exp. 3
		WT	33.6667	35.6667	41.6667
		G184S	23.6667	26.6667	24.6667
				p-value
			*	0.0412774

## Sheet: Fig. 2 e
	2 e	Percentage of cells with membrane recruitment
			Exp. 1	Exp. 2	Exp. 3
		WT	13	15.6667	23.3333
		G184S	3.66667	9.33333	11
				p-value
			*	0.032756

## Sheet: Fig. 2 f
	2 f	Relative binding to Gai2
				Exp. 1	Exp. 2	Exp. 3
		GST	GDP	7.16998	0.0457624	4.23449
			GDP+AlF4-	0.135139	0	0.908635
			GTPgS	0.0558599	0	0
		GST-RGSCdt	GDP	14.9191	3.62475	6.48321
			GDP+AlF4-	66.3389	44.6628	51.6491
			GTPgS	51.4561	24.7974	43.5052
		GST-Cdt 2-210	GDP	19.3876	14.1741	0
			GDP+AlF4-	100	100	100
			GTPgS	74.6395	48.4858	24.1317
						p-value
		GST-RGSCdt	GDP vs	GDP+AlF4-	**	0.00429963
			GDP vs	GTPgS	*	0.0261026
		GST-Cdt 2-210	GDP vs	GDP+AlF4-	**	0.00422694
			GDP vs	GTPgS	0.05	0.0537612

## Sheet: Fig. 2 h
	2 h	Percentage of cells with condensates
				Exp. 1	Exp. 2	Exp. 3	Exp. 4	Exp. 5
		-	-	5.3	19.7	7.3	3.3	14.3
		-	shGai1	8.3	17.3	5.3	8	12.3
		-	shGai2 A	7.3	5.3	2	1.7	5.7
		-	shGai2 B	5	14	7.3	6.3	11.7
		-	shGai3 A	7.7	11.7	7.3	6.3	10.7
		-	shGai3 B	6.7	11	5.7	3.3	9.7
		AlF4-	-	51	67.7	55.3	48.7	61.3
		AlF4-	shGai1	50	63	52	48.3	57.7
		AlF4-	shGai2 A	11	13.3	5.7	5.3	10
		AlF4-	shGai2 B	20.3	24.7	20	17	32
		AlF4-	shGai3 A	28.3	38	27.7	26.3	28.3
		AlF4-	shGai3 B	25.3	34.3	26.7	30	22.7
						p-value
		AlF4-	- vs	shGai2 A	***	5.48589e-05
		AlF4-	- vs	shGai2 B	***	0.000158658
		AlF4-	- vs	shGai3 A	***	0.000186291
		AlF4-	- vs	shGai3 B	**	0.0010151

## Sheet: Fig. 2 j
	2 j	Distribution of aggregate sizes
				Exp. 1	Exp. 2	Exp. 3
		Large	-	25.0617	43.0645	37.5103
			Gai1	31.8025	38.1001	37.3538
			Gai2	14.0767	26.1693	16.5022
			Gai3	35.0361	38.3651	32.6692
		Medium	-	33.135	33.8051	51.0583
			Gai1	32.8701	36.6182	45.7584
			Gai2	30.8601	40.7166	55.5941
			Gai3	33.2881	33.2536	53.4911
		Small	-	41.8033	23.1304	11.4314
			Gai1	35.3273	25.2817	16.8878
			Gai2	55.0633	33.1142	27.9037
			Gai3	31.6757	28.3813	13.8397
						p-value
		Large	- vs	Gai2	*	0.0304158
		Small	- vs	Gai2	*	0.0194365

## Sheet: Fig. 3 d
	3 d	Percentage of cells with condensates
				Exp. 1	Exp. 2	Exp. 3	Exp. 4
		Cdt	-	3	3.7	2.7	3
		Cdt	Gai2	49.3	40.3	39.3	43.3
		QVL	-	1.7	1	0.7	3.7
		QVL	Gai2	7	6.7	6.3	10.3
					p-value
		Cdt - vs	Cdt Gai2	***	0.00041012
		Cdt Gai2 vs	QVL Gai2	***	0.000576425

[truncated: 118 more sheets: Fig. 3 e, Fig. 3 f, Fig. 3 g, Fig. 4 b, Fig. 4 c, Fig. 4 d, Fig. 4 e, Fig. 4 f, Fig. 4 g, Fig. 4 h, Fig. 4 i, Fig. 4 j, Fig. 4 k, Fig. 4 l, Fig. 5 d, Fig. 5 e, Fig. 5 g, Fig. 5 h, Fig. 6 b, Fig. 6 c …]
